# Supplementary material for: Electrochemiluminescence Aptasensor Based on Gd(OH)3 Nanocrystalline for Ochratoxin A Detection in Food Samples
Source: Biosensors (Basel). 2022 Dec 7;12(12):1141. doi: 10.3390/bios12121141 (PMC9775045; doi:10.3390/bios12121141)
Supplement: Supplementary file 1 [file biosensors-12-01141-s001.zip]

Archive with 1 entries (1 files):
- biosensors-2032091-supplementary.pdf
